# Supplementary material for: BDDE-Inspired Chalcone Derivatives to Fight Bacterial and Fungal Infections
Source: Mar Drugs. 2022 May 8;20(5):315. doi: 10.3390/md20050315 (PMC9147945; doi:10.3390/md20050315)
Supplement: Supplementary file 1 [file marinedrugs-20-00315-s001.zip]

Archive with 1 entries (1 files):
- marinedrugs-1714143- supplementary.pdf
